# Supplementary material for: Age Trajectories of O2 Saturation and Levels of Serum Bicarbonate or End-Tidal CO2 Across the Life Course of Women and Men: Insights from EHR and PSG Data
Source: Biomolecules. 2025 Jun 17;15(6):884. doi: 10.3390/biom15060884 (PMC12190716; doi:10.3390/biom15060884)
Supplement: Supplementary file 1 [file biomolecules-15-00884-s001.zip]

Archive with 1 entries (1 files):
- biomolecules-3578045-supplementary.pdf
